# Supplementary material for: Characterization of Escherichia coli harboring colibactin genes (clb) isolated from beef production and processing systems
Source: Sci Rep. 2022 Mar 29;12:5305. doi: 10.1038/s41598-022-09274-x (PMC8964808; doi:10.1038/s41598-022-09274-x)
Supplement: Supplementary file 1 — Supplementary Information 1. [file 41598_2022_9274_MOESM1_ESM.xlsx]

## Sheet: Genome assembly statstics
Genome Assembly Statistics
Isolates	Assembly_bp	Ncontigs	GC	N50	L50	Sequence_Depth	Assembly	Estimated Genome size	Nreads	Coverage_Shovill	Genome accession number
CE169	300100118	139	0.5058	229.897 KB	7	61	4952987	4888498	1986412	101.319	JAIPVY000000000
CE77	411523924	148	0.5066	210.383 KB	6	86	4818754	4764193	2723616	101.145	JAIPVX000000000
Col1011	325715758	134	0.5039	364.791 KB	5	61	5434416	5270949	2155972	103.101	JAIPXK000000000
Col1039	392660400	273	0.5062	88.087 KB	23	75	5341840	5221227	2598060	102.31	JAIPVZ000000000
Col1050	196642770	101	0.5079	391.11 KB	5	42	4850165	4589874	1301080	105.67	JAIPWA000000000
Col1121	370989182	116	0.5066	202.392 KB	7	78	4786275	4738312	2455340	101.012	JAIPWB000000000
Col1123	168683308	162	0.5065	207.306 KB	8	39	4987025	4252454	1115880	117.274	JAIPWC000000000
Col1128	393749110	170	0.5058	189.564 KB	9	78	5077170	5010783	2605240	101.324	JAIPWD000000000
Col1134	366747894	170	0.5042	290.905 KB	5	69	5357947	5277653	2426752	101.521	JAIPXL000000000
Col1141	383333734	153	0.5078	220.746 KB	7	76	5095212	5026288	2536910	101.371	JAIPWE000000000
Col1143	340585634	146	0.504	276.256 KB	5	64	5377494	5300386	2253666	101.454	JAIPXM000000000
Col1225	283953990	106	0.5072	234.809 KB	7	58	4910799	4845521	1879362	101.347	JAIPWF000000000
Col1226	240415858	128	0.5081	210.517 KB	8	50	4865434	4753933	1591258	102.345	JAIPWG000000000
Col1250	285875314	103	0.5044	373.554 KB	6	54	5348484	5216215	1892328	102.535	JAIPXN000000000
Col1252	244028986	142	0.5042	204.197 KB	5	47	5253790	5126658	1614948	102.479	JAIPXO000000000
Col1257	353575258	139	0.5068	204.14 KB	8	73	4897588	4842825	2340274	101.13	JAIPWH000000000
Col15	327930928	120	0.5075	221.404 KB	7	66	4974238	4918362	2170046	101.136	JAIPWI000000000
Col202	209502534	99	0.5071	322.643 KB	5	44	4882162	4687664	1386700	104.149	JAIPWJ000000000
Col206	294146792	94	0.5075	426.865 KB	5	61	4956154	4762521	1946380	104.065	JAIPWK000000000
Col232	322786660	154	0.5038	304.668 KB	6	61	5362626	5212561	2133254	102.878	JAIPXP000000000
Col255	171563784	204	0.5041	262.482 KB	6	39	5386150	4338832	1132760	124.138	JAIPXQ000000000
Col260	248271784	232	0.5038	182.162 KB	9	48	5469157	5154272	1641136	106.109	JAIPXR000000000
Col310	230222150	141	0.5068	217.431 KB	8	47	4970167	4845085	1523608	102.581	JAIPWL000000000
Col316	397171676	99	0.5042	302.657 KB	5	77	5300119	5151408	2628524	102.886	JAIPXS000000000
Col404	340347054	146	0.5068	205.917 KB	9	69	4983075	4921951	2251874	101.241	JAIPWM000000000
Col41	250089824	117	0.5042	341.332 KB	4	48	5389663	5117303	1653594	105.322	JAIPXT000000000
Col422	307858196	107	0.5086	221.403 KB	7	65	4777694	4734427	2036366	100.913	JAIPWN000000000
Col454	383282696	121	0.5075	217.432 KB	7	76	5168499	5032373	2533860	102.705	JAIPWO000000000
Col50	296219116	212	0.5051	262.07 KB	7	54	5529745	5390118	1957188	102.59	JAIPXU000000000
Col514	197904526	158	0.5054	197.763 KB	10	42	5112451	4628505	1308574	110.455	JAIPWP000000000
Col523	192104012	170	0.5054	159.117 KB	9	42	5181228	4506728	1270098	114.966	JAIPWQ000000000
Col524	256402832	138	0.5063	198.108 KB	7	51	5127758	4964226	1696136	103.294	JAIPWR000000000
Col54	213577722	125	0.5074	232.134 KB	9	45	4898129	4699256	1410462	104.232	JAIPWS000000000
Col654	194933148	169	0.5075	197.296 KB	8	41	5174203	4708460	1288530	109.891	JAIPWT000000000
Col719	337916256	139	0.5043	258.419 KB	6	65	5275922	5198011	2236108	101.498	JAIPXV000000000
Col726	460971894	101	0.5049	450.888 KB	4	88	5267165	5198309	3051060	101.324	JAIPXW000000000
Col738	177887664	217	0.5054	319.777 KB	5	42	5503793	4226739	1176966	130.213	JAIPXX000000000
Col755	441984852	141	0.5067	211.434 KB	7	90	4961836	4905097	2925044	101.156	JAIPWU000000000
Col808	353801758	129	0.5063	237.529 KB	7	70	5099611	5040422	2341076	101.174	JAIPWV000000000
Col931	192436514	194	0.5069	134.934 KB	13	41	5034165	4655938	1273472	108.123	JAIPWW000000000
Col942	169054768	164	0.5069	202.269 KB	9	39	4895564	4260025	1118800	114.918	JAIPWX000000000
Col944	402795218	153	0.5063	197.296 KB	8	79	5139962	5074157	2665942	101.296	JAIPWY000000000
Col949	292946644	124	0.5082	274.133 KB	6	61	4777582	4731944	1939120	100.964	JAIPWZ000000000
Gb131	279327954	157	0.505	320.902 KB	6	55	5152481	5033803	1848332	102.357	JAIPXY000000000
Gb181	191064830	245	0.5063	169.007 KB	10	41	5035981	4631343	1264366	108.736	JAIPXA000000000
Gb188	228240124	142	0.5075	211.905 KB	9	47	4930063	4778419	1510522	103.173	JAIPXB000000000
Gb214	376580108	159	0.506	217.431 KB	9	76	4984306	4910507	2492192	101.502	JAIPXC000000000
Gb366	327965054	124	0.5074	253.834 KB	7	65	5059050	4998676	2170910	101.207	JAIPXD000000000
Gb384	341966982	113	0.507	210.329 KB	7	70	4904705	4853064	2263378	101.064	JAIPXE000000000
Gb473	355343166	152	0.5075	186.828 KB	8	70	5096630	5029999	2351656	101.324	JAIPXF000000000
Gb573	301733334	129	0.5075	332.152 KB	6	61	4944628	4881896	1996950	101.284	JAIPXG000000000
Gb593	352341588	257	0.5067	160.332 KB	8	69	5170533	5067041	2331832	102.042	JAIPXH000000000
Gb685	331854814	135	0.5069	207.666 KB	8	67	5036660	4905731	2196348	102.668	JAIPXI000000000
Gb687	197680744	148	0.5077	198.108 KB	8	43	5053706	4585757	1308446	110.204	JAIPXJ000000000

## Sheet: Isolates characteristics
Isolate Characteristics
Isolates	Phylogroup	MLST Sequence Type	O-serogroup
CE77	A	10	O68
CE169	B1	1079	O49
Col1039	B1	1079	O49
Col1050	B1	109	Not determined
Col1121	B1	278	O174
Col1123	B1	278	O42
Col1128	B1	278	O42
Col1141	B1	1079	O49
Col1225	B1	3234	Not determined
Col1226	B1	1079	O49
Col1257	B1	278	O42
Col15	B1	1079	O49
Col202	B1	1079	O49
Col206	B1	1079	O49
Col310	B1	1079	O49
Col404	B1	1079	O49
Col422	B1	1079	O49
Col454	B1	1079	O49
Col514	B1	1079	O49
Col523	B1	1079	O49
Col524	B1	1079	O49
Col54	B1	3234	Not determined
Col654	B1	1079	O49
Col755	B1	278	O42
Col808	B1	1079	O49
Col931	B1	847	Not determined
Col942	B1	278	O42
Col944	B1	1079	O49
Col949	B1	1079	O6
Gb181	B1	278	O42
Gb188	B1	3234	Not determined
Gb214	B1	1079	O49
Gb366	B1	1079	O49
Gb384	B1	1079	O49
Gb473	B1	3234	Not determined
Gb573	B1	109	Not determined
Gb593	B1	278	O154
Gb685	B1	1079	O49
Gb687	B1	1079	O49
Col1011	B2	95	O2
Col1134	B2	1619	O2
Col1143	B2	1619	O2
Col1250	B2	6527	O2
Col1252	B2	95	O2
Col232	B2	95	O2
Col255	B2	95	O2
Col260	B2	95	O2
Col316	B2	95	O2
Col41	B2	95	O2
Col50	B2	95	O2
Col719	B2	6527	O2
Col726	B2	95	O2
Col738	B2	95	O2
Gb131	B2	141	O2

## Sheet: Antibiotic Resistance
Acquired antibiotic resistance
Isolates	Resistance Gene List
CE169	tet(C)
CE77	tet(A),tet(B)
Col1011	tet(C)
Col1039
Col1050	aadA1
Col1121	aadA1
Col1123	aadA1
Col1128	tet(B),aadA1
Col1134
Col1141
Col1143
Col1225	fosA7,aadA1
Col1226	tet(A)
Col1250
Col1252	tet(C)
Col1257	aadA1
Col15	tet(A),tet(M)
Col202
Col206	tet(A)
Col232	tet(C)
Col255
Col260
Col310	tet(A)
Col316
Col404	tet(C)
Col41
Col422
Col454	tet(A),tet(M)
Col50	tet(C)
Col514	tet(C)
Col523	tet(A),aadA1,tet(M)
Col524	tet(A),aadA1,tet(M)
Col54	fosA7,aadA1
Col654	tet(A),tet(M)
Col719
Col726
Col738	tet(C)
Col755	tet(C),aadA1
Col808	tet(A),tet(M)
Col931	aadA1
Col942	aadA1
Col944	tet(M)
Col949
Gb131
Gb181	tet(B),aadA1
Gb188	fosA7,aadA1
Gb214
Gb366	tet(A),tet(M)
Gb384	blaTEM-1A
Gb473	fosA7,tet(C),aadA1
Gb573	tet(C),aadA1
Gb593	tet(A),aadA1
Gb685	tet(B)
Gb687	tet(B)

## Sheet: Virulence
Virulence genes
Isolates	Virulence factor	Protein function
Col41
	astA	EAST-1 heat-stable toxin
	cdtB	Cytolethal distending toxin B
	chuA	Outer membrane hemin receptor
	cib	Colicin ib
	clbB	Hybrid non-ribosomal peptide / polyketide megasynthase
	fyuA	Siderophore receptor
	hlyF	Hemolysin F
	ibeA	Invasin of brain endothelial cells
	irp2	High molecular weight protein 2 non-ribosomal peptide synthetase
	iss	Increased serum survival
	iucC	Aerobactin synthetase
	iutA	Ferric aerobactin receptor
	kpsE	Capsule polysaccharide export inner-membrane protein
	kpsMII_K1	Polysialic acid transport protein; Group 2 capsule
	neuC	Polysialic acid capsule biosynthesis protein
	ompT	Outer membrane protease (protein protease 7)
	sitA	Iron transport protein
	terC	Tellurium ion resistance protein
	traT	Outer membrane protein complement resistance
	usp	Uropathogenic specific protein
	vat	Vacuolating autotransporter toxin
	yfcV	Fimbrial protein
Col50
	cdtB	Cytolethal distending toxin B
	chuA	Outer membrane hemin receptor
	cib	Colicin ib
	clbB	Hybrid non-ribosomal peptide / polyketide megasynthase
	fyuA	Siderophore receptor
	hlyF	Hemolysin F
	ibeA	Invasin of brain endothelial cells
	irp2	High molecular weight protein 2 non-ribosomal peptide synthetase
	iss	Increased serum survival
	iucC	Aerobactin synthetase
	iutA	Ferric aerobactin receptor
	kpsE	Capsule polysaccharide export inner-membrane protein
	kpsMII_K1	Polysialic acid transport protein; Group 2 capsule
	neuC	Polysialic acid capsule biosynthesis protein
	ompT	Outer membrane protease (protein protease 7)
	sitA	Iron transport protein
	terC	Tellurium ion resistance protein
	traT	Outer membrane protein complement resistance
	usp	Uropathogenic specific protein
	vat	Vacuolating autotransporter toxin
	yfcV	Fimbrial protein
Col54
	celb	Endonuclease colicin E2
	clbB	Hybrid non-ribosomal peptide / polyketide megasynthase
	gad	Glutamate decarboxylase
	lpfA	Long polar fimbriae
	terC	Tellurium ion resistance protein
Col232
	cba	Colicin B
	cdtB	Cytolethal distending toxin B
	chuA	Outer membrane hemin receptor
	cib	Colicin ib
	clbB	Hybrid non-ribosomal peptide / polyketide megasynthase
	cma	Colicin M
	fyuA	Siderophore receptor
	hlyF	Hemolysin F
	ibeA	Invasin of brain endothelial cells
	irp2	High molecular weight protein 2 non-ribosomal peptide synthetase
	iss	Increased serum survival
	iucC	Aerobactin synthetase
	iutA	Ferric aerobactin receptor
	kpsE	Capsule polysaccharide export inner-membrane protein
	kpsMII_K1	Polysialic acid transport protein; Group 2 capsule
	neuC	Polysialic acid capsule biosynthesis protein
	ompT	Outer membrane protease (protein protease 7)
	papC	Outer membrane usher P fimbriae
	sitA	Iron transport protein
	terC	Tellurium ion resistance protein
	traT	Outer membrane protein complement resistance
	usp	Uropathogenic specific protein
	vat	Vacuolating autotransporter toxin
	yfcV	Fimbrial protein
Col255
	astA	EAST-1 heat-stable toxin
	cba	Colicin B
	cdtB	Cytolethal distending toxin B
	chuA	Outer membrane hemin receptor
	cib	Colicin ib
	clbB	Hybrid non-ribosomal peptide / polyketide megasynthase
	cma	Colicin M
	fyuA	Siderophore receptor
	hlyF	Hemolysin F
	hra	Heat-resistant agglutinin
	ibeA	Invasin of brain endothelial cells
	irp2	High molecular weight protein 2 non-ribosomal peptide synthetase
	iss	Increased serum survival
	iucC	Aerobactin synthetase
	iutA	Ferric aerobactin receptor
	kpsE	Capsule polysaccharide export inner-membrane protein
	kpsMII_K1	Polysialic acid transport protein; Group 2 capsule
	neuC	Polysialic acid capsule biosynthesis protein
	ompT	Outer membrane protease (protein protease 7)
	sitA	Iron transport protein
	terC	Tellurium ion resistance protein
	traT	Outer membrane protein complement resistance
	traT	Outer membrane protein complement resistance
	usp	Uropathogenic specific protein
	vat	Vacuolating autotransporter toxin
	yfcV	Fimbrial protein
Col260
	cdtB	Cytolethal distending toxin B
	chuA	Outer membrane hemin receptor
	cib	Colicin ib
	clbB	Hybrid non-ribosomal peptide / polyketide megasynthase
	focCsfaE
	fyuA	Siderophore receptor
	hlyF	Hemolysin F
	ibeA	Invasin of brain endothelial cells
	iroN	Enterobactin siderophore receptor protein
	irp2	High molecular weight protein 2 non-ribosomal peptide synthetase
	iss	Increased serum survival
	iucC	Aerobactin synthetase
	iutA	Ferric aerobactin receptor
	kpsE	Capsule polysaccharide export inner-membrane protein
	kpsMII_K1	Polysialic acid transport protein; Group 2 capsule
	neuC	Polysialic acid capsule biosynthesis protein
	ompT	Outer membrane protease (protein protease 7)
	sfaD	S fimbrial/F1C minor subunit
	sfaS	S-fimbriae minor subunit
	sitA	Iron transport protein
	terC	Tellurium ion resistance protein
	traT	Outer membrane protein complement resistance
	usp	Uropathogenic specific protein
	yfcV	Fimbrial protein
Col454
	clbB	Hybrid non-ribosomal peptide / polyketide megasynthase
	gad	Glutamate decarboxylase
	iss	Increased serum survival
	lpfA	Long polar fimbriae
	ompT	Outer membrane protease (protein protease 7)
	terC	Tellurium ion resistance protein
	traT	Outer membrane protein complement resistance
Col654
	cdtB	Cytolethal distending toxin B
	chuA	Outer membrane hemin receptor
	cib	Colicin ib
	clbB	Hybrid non-ribosomal peptide / polyketide megasynthase
	etsC	Putative type I secretion outer membrane protein
	fyuA	Siderophore receptor
	hlyF	Hemolysin F
	ibeA	Invasin of brain endothelial cells
	irp2	High molecular weight protein 2 non-ribosomal peptide synthetase
	iss	Increased serum survival
	iucC	Aerobactin synthetase
	iutA	Ferric aerobactin receptor
	kpsE	Capsule polysaccharide export inner-membrane protein
	kpsMII_K1	Polysialic acid transport protein; Group 2 capsule
	neuC	Polysialic acid capsule biosynthesis protein
	ompT	Outer membrane protease (protein protease 7)
	sitA	Iron transport protein
	terC	Tellurium ion resistance protein
	traT	Outer membrane protein complement resistance
	usp	Uropathogenic specific protein
	vat	Vacuolating autotransporter toxin
	yfcV	Fimbrial protein
Col738
	celb	Endonuclease colicin E2
	clbB	Hybrid non-ribosomal peptide / polyketide megasynthase
	gad	Glutamate decarboxylase
	lpfA	Long polar fimbriae
	terC	Tellurium ion resistance protein
Col755
	astA	EAST-1 heat-stable toxin
	celb	Endonuclease colicin E2
	cia	Colicin ia
	clbB	Hybrid non-ribosomal peptide / polyketide megasynthase
	gad	Glutamate decarboxylase
	lpfA	Long polar fimbriae
	ompT	Outer membrane protease (protein protease 7)
	terC	Tellurium ion resistance protein
Col931
	celb	Endonuclease colicin E2
	clbB	Hybrid non-ribosomal peptide / polyketide megasynthase
	gad	Glutamate decarboxylase
	lpfA	Long polar fimbriae
	terC	Tellurium ion resistance protein
Col942
	astA	EAST-1 heat-stable toxin
	clbB	Hybrid non-ribosomal peptide / polyketide megasynthase
	f17A
	f17G
	gad	Glutamate decarboxylase
	hra	Heat-resistant agglutinin
	lpfA	Long polar fimbriae
	terC	Tellurium ion resistance protein
	traT	Outer membrane protein complement resistance
Col944
	astA	EAST-1 heat-stable toxin
	clbB	Hybrid non-ribosomal peptide / polyketide megasynthase
	hra	Heat-resistant agglutinin
	iss	Increased serum survival
	lpfA	Long polar fimbriae
	ompT	Outer membrane protease (protein protease 7)
	terC	Tellurium ion resistance protein
Col949
	cia	Colicin ia
	clbB	Hybrid non-ribosomal peptide / polyketide megasynthase
	gad	Glutamate decarboxylase
	iss	Increased serum survival
	ompT	Outer membrane protease (protein protease 7)
	terC	Tellurium ion resistance protein
Col1039
	celb	Endonuclease colicin E2
	clbB	Hybrid non-ribosomal peptide / polyketide megasynthase
	f17A
	f17G
	gad	Glutamate decarboxylase
	lpfA	Long polar fimbriae
	ompT	Outer membrane protease (protein protease 7)
	terC	Tellurium ion resistance protein
	traT	Outer membrane protein complement resistance
Col1050
	celb	Endonuclease colicin E2
	clbB	Hybrid non-ribosomal peptide / polyketide megasynthase
	gad	Glutamate decarboxylase
	hra	Heat-resistant agglutinin
	lpfA	Long polar fimbriae
	terC	Tellurium ion resistance protein
Col1121
	celb	Endonuclease colicin E2
	clbB	Hybrid non-ribosomal peptide / polyketide megasynthase
	gad	Glutamate decarboxylase
	lpfA	Long polar fimbriae
	terC	Tellurium ion resistance protein
Col1123
	celb	Endonuclease colicin E2
	clbB	Hybrid non-ribosomal peptide / polyketide megasynthase
	gad	Glutamate decarboxylase
	iss	Increased serum survival
	lpfA	Long polar fimbriae
	ompT	Outer membrane protease (protein protease 7)
	terC	Tellurium ion resistance protein
Col1128
	clbB	Hybrid non-ribosomal peptide / polyketide megasynthase
	fyuA	Siderophore receptor
	irp2	High molecular weight protein 2 non-ribosomal peptide synthetase
	iss	Increased serum survival
	lpfA	Long polar fimbriae
	ompT	Outer membrane protease (protein protease 7)
	terC	Tellurium ion resistance protein
	traT	Outer membrane protein complement resistance
Col1225
	astA	EAST-1 heat-stable toxin
	clbB	Hybrid non-ribosomal peptide / polyketide megasynthase
	gad	Glutamate decarboxylase
	hra	Heat-resistant agglutinin
	lpfA	Long polar fimbriae
	terC	Tellurium ion resistance protein
	traT	Outer membrane protein complement resistance
Col1226
	astA	EAST-1 heat-stable toxin
	clbB	Hybrid non-ribosomal peptide / polyketide megasynthase
	f17A
	f17G
	hra	Heat-resistant agglutinin
	lpfA	Long polar fimbriae
	terC	Tellurium ion resistance protein
	traT	Outer membrane protein complement resistance
Col15
	astA	EAST-1 heat-stable toxin
	clbB	Hybrid non-ribosomal peptide / polyketide megasynthase
	gad	Glutamate decarboxylase
	hra	Heat-resistant agglutinin
	iss	Increased serum survival
	lpfA	Long polar fimbriae
	ompT	Outer membrane protease (protein protease 7)
	terC	Tellurium ion resistance protein
Col202
	astA	EAST-1 heat-stable toxin
	clbB	Hybrid non-ribosomal peptide / polyketide megasynthase
	gad	Glutamate decarboxylase
	hra	Heat-resistant agglutinin
	iss	Increased serum survival
	lpfA	Long polar fimbriae
	ompT	Outer membrane protease (protein protease 7)
	terC	Tellurium ion resistance protein
	traT	Outer membrane protein complement resistance
Col206
	astA	EAST-1 heat-stable toxin
	clbB	Hybrid non-ribosomal peptide / polyketide megasynthase
	etpD	Type II secretion protein
	gad	Glutamate decarboxylase
	hra	Heat-resistant agglutinin
	ompT	Outer membrane protease (protein protease 7)
	sta1	Heat-stabile enterotoxin ST-Ia
	stx1A	Shiga toxin 1, subunit A, variant a
	stx1B	Shiga toxin 1, subunit B, variant a
	terC	Tellurium ion resistance protein
	traT	Outer membrane protein complement resistance
Col310
	astA	EAST-1 heat-stable toxin
	clbB	Hybrid non-ribosomal peptide / polyketide megasynthase
	f17A
	f17G
	gad	Glutamate decarboxylase
	hra	Heat-resistant agglutinin
	lpfA	Long polar fimbriae
	terC	Tellurium ion resistance protein
	traT	Outer membrane protein complement resistance
Col316
	cdtB	Cytolethal distending toxin B
	chuA	Outer membrane hemin receptor
	cib	Colicin ib
	clbB	Hybrid non-ribosomal peptide / polyketide megasynthase
	fyuA	Siderophore receptor
	hlyF	Hemolysin F
	ibeA	Invasin of brain endothelial cells
	irp2	High molecular weight protein 2 non-ribosomal peptide synthetase
	iss	Increased serum survival
	iucC	Aerobactin synthetase
	iutA	Ferric aerobactin receptor
	kpsE	Capsule polysaccharide export inner-membrane protein
	kpsMII_K1	Polysialic acid transport protein; Group 2 capsule
	neuC	Polysialic acid capsule biosynthesis protein
	ompT	Outer membrane protease (protein protease 7)
	sitA	Iron transport protein
	terC	Tellurium ion resistance protein
	traT	Outer membrane protein complement resistance
	usp	Uropathogenic specific protein
	vat	Vacuolating autotransporter toxin
	yfcV	Fimbrial protein
Col404
	astA	EAST-1 heat-stable toxin
	clbB	Hybrid non-ribosomal peptide / polyketide megasynthase
	f17A
	f17G
	hra	Heat-resistant agglutinin
	lpfA	Long polar fimbriae
	ompT	Outer membrane protease (protein protease 7)
	terC	Tellurium ion resistance protein
	traT	Outer membrane protein complement resistance
Col422
	astA	EAST-1 heat-stable toxin
	clbB	Hybrid non-ribosomal peptide / polyketide megasynthase
	hra	Heat-resistant agglutinin
	lpfA	Long polar fimbriae
	terC	Tellurium ion resistance protein
Col514
	astA	EAST-1 heat-stable toxin
	clbB	Hybrid non-ribosomal peptide / polyketide megasynthase
	f17A
	f17G
	gad	Glutamate decarboxylase
	hra	Heat-resistant agglutinin
	lpfA	Long polar fimbriae
	ompT	Outer membrane protease (protein protease 7)
	terC	Tellurium ion resistance protein
	traT	Outer membrane protein complement resistance
Col523
	astA	EAST-1 heat-stable toxin
	clbB	Hybrid non-ribosomal peptide / polyketide megasynthase
	f17A
	f17G
	hra	Heat-resistant agglutinin
	lpfA	Long polar fimbriae
	terC	Tellurium ion resistance protein
	traT	Outer membrane protein complement resistance
Col524
	astA	EAST-1 heat-stable toxin
	clbB	Hybrid non-ribosomal peptide / polyketide megasynthase
	f17A
	f17G
	gad	Glutamate decarboxylase
	hra	Heat-resistant agglutinin
	lpfA	Long polar fimbriae
	terC	Tellurium ion resistance protein
	traT	Outer membrane protein complement resistance
Col719
	cba	Colicin B
	cdtB	Cytolethal distending toxin B
	chuA	Outer membrane hemin receptor
	cib	Colicin ib
	clbB	Hybrid non-ribosomal peptide / polyketide megasynthase
	cma	Colicin M
	etsC	Putative type I secretion outer membrane protein
	focC	S fimbrial/F1C minor subunit
	focG	F1C adhesion
	fyuA	Siderophore receptor
	gad	Glutamate decarboxylase
	hlyF	Hemolysin F
	iroN	Enterobactin siderophore receptor protein
	irp2	High molecular weight protein 2 non-ribosomal peptide synthetase
	iss	Increased serum survival
	kpsE	Capsule polysaccharide export inner-membrane protein
	kpsMII_K1	Polysialic acid transport protein; Group 2 capsule
	mchB	Microcin H47 part of colicin H
	mchC	MchC protein
	mchF	ABC transporter protein MchF
	mcmA	Microcin M part of colicin H
	neuC	Polysialic acid capsule biosynthesis protein
	ompT	Outer membrane protease (protein protease 7)
	sfaD	S fimbrial/F1C minor subunit
	sitA	Iron transport protein
	terC	Tellurium ion resistance protein
	traT	Outer membrane protein complement resistance
	usp	Uropathogenic specific protein
	vat	Vacuolating autotransporter toxin
	yfcV	Fimbrial protein
Col726
	cdtB	Cytolethal distending toxin B
	chuA	Outer membrane hemin receptor
	cib	Colicin ib
	clbB	Hybrid non-ribosomal peptide / polyketide megasynthase
	fyuA	Siderophore receptor
	hlyF	Hemolysin F
	ibeA	Invasin of brain endothelial cells
	irp2	High molecular weight protein 2 non-ribosomal peptide synthetase
	iss	Increased serum survival
	iucC	Aerobactin synthetase
	iutA	Ferric aerobactin receptor
	kpsE	Capsule polysaccharide export inner-membrane protein
	kpsMII_K1	Polysialic acid transport protein; Group 2 capsule
	neuC	Polysialic acid capsule biosynthesis protein
	ompT	Outer membrane protease (protein protease 7)
	sitA	Iron transport protein
	terC	Tellurium ion resistance protein
	traT	Outer membrane protein complement resistance
	usp	Uropathogenic specific protein
	vat	Vacuolating autotransporter toxin
	yfcV	Fimbrial protein
Col808
	astA	EAST-1 heat-stable toxin
	clbB	Hybrid non-ribosomal peptide / polyketide megasynthase
	f17A
	f17G
	hra	Heat-resistant agglutinin
	lpfA	Long polar fimbriae
	terC	Tellurium ion resistance protein
	traT	Outer membrane protein complement resistance
Col1011
	cba	Colicin B
	cdtB	Cytolethal distending toxin B
	chuA	Outer membrane hemin receptor
	cib	Colicin ib
	clbB	Hybrid non-ribosomal peptide / polyketide megasynthase
	cma	Colicin M
	fyuA	Siderophore receptor
	hlyF	Hemolysin F
	ibeA	Invasin of brain endothelial cells
	irp2	High molecular weight protein 2 non-ribosomal peptide synthetase
	iss	Increased serum survival
	iucC	Aerobactin synthetase
	iutA	Ferric aerobactin receptor
	kpsE	Capsule polysaccharide export inner-membrane protein
	kpsMII_K1	Polysialic acid transport protein; Group 2 capsule
	neuC	Polysialic acid capsule biosynthesis protein
	ompT	Outer membrane protease (protein protease 7)
	papC	Outer membrane usher P fimbriae
	sitA	Iron transport protein
	terC	Tellurium ion resistance protein
	traT	Outer membrane protein complement resistance
	usp	Uropathogenic specific protein
	vat	Vacuolating autotransporter toxin
	yfcV	Fimbrial protein
Col1134
	cdtB	Cytolethal distending toxin B
	chuA	Outer membrane hemin receptor
	cib	Colicin ib
	clbB	Hybrid non-ribosomal peptide / polyketide megasynthase
	fyuA	Siderophore receptor
	hlyF	Hemolysin F
	ibeA	Invasin of brain endothelial cells
	irp2	High molecular weight protein 2 non-ribosomal peptide synthetase
	iss	Increased serum survival
	iucC	Aerobactin synthetase
	iutA	Ferric aerobactin receptor
	kpsE	Capsule polysaccharide export inner-membrane protein
	kpsMII_K1	Polysialic acid transport protein; Group 2 capsule
	neuC	Polysialic acid capsule biosynthesis protein
	ompT	Outer membrane protease (protein protease 7)
	sitA	Iron transport protein
	terC	Tellurium ion resistance protein
	traT	Outer membrane protein complement resistance
	usp	Uropathogenic specific protein
	vat	Vacuolating autotransporter toxin
	yfcV	Fimbrial protein
Col1141
	clbB	Hybrid non-ribosomal peptide / polyketide megasynthase
	lpfA	Long polar fimbriae
	ompT	Outer membrane protease (protein protease 7)
	terC	Tellurium ion resistance protein
Col1143
	cdtB	Cytolethal distending toxin B
	chuA	Outer membrane hemin receptor
	cib	Colicin ib
	clbB	Hybrid non-ribosomal peptide / polyketide megasynthase
	fyuA	Siderophore receptor
	hlyF	Hemolysin F
	ibeA	Invasin of brain endothelial cells
	irp2	High molecular weight protein 2 non-ribosomal peptide synthetase
	iss	Increased serum survival
	iucC	Aerobactin synthetase
	iutA	Ferric aerobactin receptor
	kpsE	Capsule polysaccharide export inner-membrane protein
	kpsMII_K1	Polysialic acid transport protein; Group 2 capsule
	neuC	Polysialic acid capsule biosynthesis protein
	ompT	Outer membrane protease (protein protease 7)
	sitA	Iron transport protein
	terC	Tellurium ion resistance protein
	traT	Outer membrane protein complement resistance
	usp	Uropathogenic specific protein
	vat	Vacuolating autotransporter toxin
	yfcV	Fimbrial protein
Col1250
	cba	Colicin B
	cdtB	Cytolethal distending toxin B
	chuA	Outer membrane hemin receptor
	cib	Colicin ib
	clbB	Hybrid non-ribosomal peptide / polyketide megasynthase
	cma	Colicin M
	etsC	Putative type I secretion outer membrane protein
	focC	S fimbrial/F1C minor subunit
	focG	F1C adhesion
	fyuA	Siderophore receptor
	gad	Glutamate decarboxylase
	hlyF	Hemolysin F
	iroN	Enterobactin siderophore receptor protein
	irp2	High molecular weight protein 2 non-ribosomal peptide synthetase
	iss	Increased serum survival
	kpsE	Capsule polysaccharide export inner-membrane protein
	kpsMII_K1	Polysialic acid transport protein; Group 2 capsule
	mchB	Microcin H47 part of colicin H
	mchC	MchC protein
	mchF	ABC transporter protein MchF
	mcmA	Microcin M part of colicin H
	neuC	Polysialic acid capsule biosynthesis protein
	ompT	Outer membrane protease (protein protease 7)
	sfaD	S fimbrial/F1C minor subunit
	sitA	Iron transport protein
	terC	Tellurium ion resistance protein
	traT	Outer membrane protein complement resistance
	usp	Uropathogenic specific protein
	vat	Vacuolating autotransporter toxin
	yfcV	Fimbrial protein
Col1252
	cba	Colicin B
	cdtB	Cytolethal distending toxin B
	chuA	Outer membrane hemin receptor
	cib	Colicin ib
	clbB	Hybrid non-ribosomal peptide / polyketide megasynthase
	cma	Colicin M
	fyuA	Siderophore receptor
	hlyF	Hemolysin F
	ibeA	Invasin of brain endothelial cells
	irp2	High molecular weight protein 2 non-ribosomal peptide synthetase
	iss	Increased serum survival
	iucC	Aerobactin synthetase
	iutA	Ferric aerobactin receptor
	kpsE	Capsule polysaccharide export inner-membrane protein
	kpsMII_K1	Polysialic acid transport protein; Group 2 capsule
	neuC	Polysialic acid capsule biosynthesis protein
	ompT	Outer membrane protease (protein protease 7)
	papC	Outer membrane usher P fimbriae
	sitA	Iron transport protein
	terC	Tellurium ion resistance protein
	traT	Outer membrane protein complement resistance
	usp	Uropathogenic specific protein
	vat	Vacuolating autotransporter toxin
	yfcV	Fimbrial protein
Col1257
	clbB	Hybrid non-ribosomal peptide / polyketide megasynthase
	gad	Glutamate decarboxylase
	lpfA	Long polar fimbriae
	terC	Tellurium ion resistance protein
Gb181
	celb	Endonuclease colicin E2
	clbB	Hybrid non-ribosomal peptide / polyketide megasynthase
	gad	Glutamate decarboxylase
	lpfA	Long polar fimbriae
	terC	Tellurium ion resistance protein
Gb188
	clbB	Hybrid non-ribosomal peptide / polyketide megasynthase
	gad	Glutamate decarboxylase
	lpfA	Long polar fimbriae
	terC	Tellurium ion resistance protein
Gb366
	astA	EAST-1 heat-stable toxin
	clbB	Hybrid non-ribosomal peptide / polyketide megasynthase
	f17A
	f17G
	gad	Glutamate decarboxylase
	hra	Heat-resistant agglutinin
	lpfA	Long polar fimbriae
	terC	Tellurium ion resistance protein
	traT	Outer membrane protein complement resistance
Gb384
	astA	EAST-1 heat-stable toxin
	clbB	Hybrid non-ribosomal peptide / polyketide megasynthase
	f17A
	f17G
	gad	Glutamate decarboxylase
	hra	Heat-resistant agglutinin
	lpfA	Long polar fimbriae
	terC	Tellurium ion resistance protein
Gb473
	celb	Endonuclease colicin E2
	clbB	Hybrid non-ribosomal peptide / polyketide megasynthase
	gad	Glutamate decarboxylase
	lpfA	Long polar fimbriae
	terC	Tellurium ion resistance protein
Gb573
	celb	Endonuclease colicin E2
	clbB	Hybrid non-ribosomal peptide / polyketide megasynthase
	gad	Glutamate decarboxylase
	gad	Glutamate decarboxylase
	lpfA	Long polar fimbriae
	terC	Tellurium ion resistance protein
Gb593
	clbB	Hybrid non-ribosomal peptide / polyketide megasynthase
	f17A
	f17G
	gad	Glutamate decarboxylase
	lpfA	Long polar fimbriae
	terC	Tellurium ion resistance protein
Gb687
	astA	EAST-1 heat-stable toxin
	clbB	Hybrid non-ribosomal peptide / polyketide megasynthase
	gad	Glutamate decarboxylase
	hra	Heat-resistant agglutinin
	iss	Increased serum survival
	lpfA	Long polar fimbriae
	ompT	Outer membrane protease (protein protease 7)
	terC	Tellurium ion resistance protein
	traT	Outer membrane protein complement resistance
Gb685
	astA	EAST-1 heat-stable toxin
	clbB	Hybrid non-ribosomal peptide / polyketide megasynthase
	gad	Glutamate decarboxylase
	hra	Heat-resistant agglutinin
	iss	Increased serum survival
	lpfA	Long polar fimbriae
	ompT	Outer membrane protease (protein protease 7)
	terC	Tellurium ion resistance protein
	traT	Outer membrane protein complement resistance
Gb131
	cea	Colicin E1
	chuA	Outer membrane hemin receptor
	clbB	Hybrid non-ribosomal peptide / polyketide megasynthase
	focC	S fimbrial/F1C minor subunit
	fyuA	Siderophore receptor
	gad	Glutamate decarboxylase
	iroN	Enterobactin siderophore receptor protein
	irp2	High molecular weight protein 2 non-ribosomal peptide synthetase
	iss	Increased serum survival
	kpsE	Capsule polysaccharide export inner-membrane protein
	kpsMII_K1	Polysialic acid transport protein; Group 2 capsule
	mchB	Microcin H47 part of colicin H
	mchC	MchC protein
	mchF	ABC transporter protein MchF
	mcmA	Microcin M part of colicin H
	neuC	Polysialic acid capsule biosynthesis protein
	ompT	Outer membrane protease (protein protease 7)
	papC	Outer membrane usher P fimbriae
	pic	serine protease autotransporters of Enterobacteriaceae (SPATE)
	sfaD	S fimbrial/F1C minor subunit
	sitA	Iron transport protein
	tcpC	Tir domain-containing protein
	terC	Tellurium ion resistance protein
	usp	Uropathogenic specific protein
	vat	Vacuolating autotransporter toxin
	yfcV	Fimbrial protein
Gb214
	astA	EAST-1 heat-stable toxin
	clbB	Hybrid non-ribosomal peptide / polyketide megasynthase
	f17A
	f17G
	gad	Glutamate decarboxylase
	hra	Heat-resistant agglutinin
	lpfA	Long polar fimbriae
	terC	Tellurium ion resistance protein
CE77
	clbB	Hybrid non-ribosomal peptide / polyketide megasynthase
	gad	Glutamate decarboxylase
	ompT	Outer membrane protease (protein protease 7)
	terC	Tellurium ion resistance protein
	traT	Outer membrane protein complement resistance
CE169
	astA	EAST-1 heat-stable toxin
	clbB	Hybrid non-ribosomal peptide / polyketide megasynthase
	f17A
	f17G
	gad	Glutamate decarboxylase
	hra	Heat-resistant agglutinin
	lpfA	Long polar fimbriae
	terC	Tellurium ion resistance protein

## Sheet: Metadata clb+ colon
Clb+ colon isolate's metadata
Isolate	Production System	Lot	Month	Source
Col1011	RWA	NAC	Nov.	Colon		RWA=Raised without antibiotics
Col1039	CONV	CAB	Nov.	Colon		CONV = Conventionally raised
Col1050	CONV	CAC	Nov.	Colon
Col1121	CONV	CAG	Dec.	Colon
Col1123	CONV	CAG	Dec.	Colon
Col1128	CONV	CAG	Dec.	Colon
Col1134	RWA	NAE	Dec.	Colon
Col1141	RWA	NAF	Dec.	Colon
Col1143	RWA	NAF	Dec.	Colon
Col1225	CONV	CAJ	Jan.	Colon
Col1226	CONV	CAJ	Jan.	Colon
Col1250	RWA	NAI	Jan.	Colon
Col1252	RWA	NAJ	Jan.	Colon
Col1257	RWA	NAJ	Jan.	Colon
Col15	RWA	NB	Feb.	Colon
Col202	RWA	ND	Mar.	Colon
Col206	RWA	ND	Mar.	Colon
Col232	CONV	CD	Mar.	Colon
Col255	CONV	CF	Mar.	Colon
Col260	CONV	CF	Mar.	Colon
Col310	RWA	NG	Apr.	Colon
Col316	RWA	NH	Apr.	Colon
Col404	RWA	NJ	May	Colon
Col41	CONV	CB	Feb.	Colon
Col422	RWA	NL	May	Colon
Col454	CONV	CL	May	Colon
Col50	CONV	CB	Feb.	Colon
Col514	RWA	NN	Jun.	Colon
Col523	RWA	NO	Jun.	Colon
Col524	RWA	NO	Jun.	Colon
Col54	CONV	CC	Feb.	Colon
Col654	CONV	CR	Jul.	Colon
Col719	RWA	NT	Aug.	Colon
Col726	RWA	NU	Aug.	Colon
Col738	CONV	CS	Aug.	Colon
Col755	CONV	CU	Aug.	Colon
Col808	RWA	NV	Sep.	Colon
Col931	CONV	CY	Oct.	Colon
Col942	CONV	CZ	Oct.	Colon
Col944	CONV	CZ	Oct.	Colon
Col949	CONV	CZ	Oct.	Colon

## Sheet: Metadata clb+ Ground beef
Clb+ ground beef isolate's metadata
Isolates	Production System	City	Collection date	Source
Gb131	RWA	Fort Collins	2017-09-18	Ground beef		RWA=Raised without antibiotics
Gb181	CONV	Fort Collins	2017-09-18	Ground beef		CONV = Conventionally raised
Gb188	CONV	Fort Collins	2017-09-18	Ground beef
Gb214	RWA	Seattle	2017-10-30	Ground beef
Gb366	CONV	Atlanta	2017-11-27	Ground beef
Gb384	CONV	Atlanta	2017-11-27	Ground beef
Gb473	CONV	San Francisco	2018-01-29	Ground beef
Gb573	CONV	Dallas	2018-03-05	Ground beef
Gb593	CONV	Dallas	2018-03-05	Ground beef
Gb685	CONV	New York	2018-06-11	Ground beef
Gb687	CONV	New York	2018-06-11	Ground beef

## Sheet: Metadata clb+ continuum
Clb+ continuum isolate's metadata
Isolate	Sample Matrix	Lot	Sample Date
CE77	Harvest Hide Sponge	Lot 2	2013-07-16
CE169	Feedlot Fecal Swab	Lot 1	2013-05-30

## Sheet: Metadata benchtop killing assay
Clb+ isolate's benchtop killing assay
Isolate	Month	System	Lot/city	Source
Col 15	Feb.	RWA	NB	Colon
Col 33	Feb.	CONV	CA	Colon
Col 41	Feb.	CONV	CB	Colon
Col 52	Feb.	CONV	CC	Colon
Col 202	Mar.	RWA	ND	Colon
Col 215	Mar.	RWA	NE	Colon
Col 222	Mar.	RWA	NF	Colon
Col 234	Mar.	CONV	CD	Colon
Col 247	Mar.	CONV	CE	Colon
Col 260	Mar.	CONV	CF	Colon
Col 317	Apr.	RWA	NH	Colon
Col 325	Apr.	RWA	NI	Colon
Col 339	Apr.	CONV	CG	Colon
Col 346	Apr.	RWA	NG	Colon
Col 358	Apr.	CONV	CH	Colon
Col 310	Apr.	CONV	CI	Colon
Col 404	May	RWA	NJ	Colon
Col 422	May	RWA	NL	Colon
Col 442	May	CONV	CK	Colon
Col 525	Jun.	RWA	NO	Colon
Col 536	Jun.	CONV	CM	Colon
Col 554	Jun.	CONV	CO	Colon
Col 635	Jul.	CONV	CP	Colon
Col 652	Jul.	CONV	CR	Colon
Col751	Aug.	CONV	CU	Colon
Col 934	Oct.	CONV	CY	Colon
Col 948	Oct.	CONV	CZ	Colon
Col 1011	Nov.	RWA	NAC	Colon
Col 1034	Nov.	CONV	CAB	Colon
Col 1044	Nov.	Conven.	CAC	Colon
Col 1050	Nov.	CONV	CAC	Colon
Col 1121	Dec.	CONV	CAG	Colon
Col 1134	Dec.	RWA	NAE	Colon
Col 1141	Dec.	RWA	NAF	Colon
Col 1151	Dec.	RWA	NAG	Colon
Col 1259	Jan.	RWA	NAJ	Colon
Gb114	-	RWA	Fort Collins	Ground beef
Gb214	-	RWA	Seattle	Ground beef
Gb357	-	CONV	Atlanta	Ground beef
Gb444	-	RWA	San Francisco	Ground beef
Gb555	-	CONV	Dallas	Ground beef
Gb593	-	CONV	Dallas	Ground beef
Gb644	-	RWA	New York	Ground beef
Gb687	-	CONV	New York	Ground beef
